# Supplementary material for: Evaluation of Disease Spectrum in Hospitalized Cats with Hyperlipasemia: Pancreatitis Alone Is Rare, Hyperlipasemia without Suspected Pancreatitis Is Common
Source: Animals (Basel). 2024 May 16;14(10):1479. doi: 10.3390/ani14101479 (PMC11117254; doi:10.3390/ani14101479)
Supplement: Supplementary file 1 [file animals-14-01479-s001.zip]

Archive with 1 entries (1 files):
- animals-2982561-supplementary.pdf
